# Supplementary material for: The Very First Modification of Pleuromutilin and Lefamulin by Photoinitiated Radical Addition Reactions—Synthesis and Antibacterial Studies
Source: Pharmaceutics. 2021 Nov 28;13(12):2028. doi: 10.3390/pharmaceutics13122028 (PMC8704873; doi:10.3390/pharmaceutics13122028)
Supplement: Supplementary file 1 [file pharmaceutics-13-02028-s001.zip]

Archive with 1 entries (1 files):
- pharmaceutics-1447183-supplementary.pdf
